# Supplementary material for: The valency of consumers’ perceptions toward cultured meat: A review
Source: Heliyon. 2024 Mar 9;10(6):e27649. doi: 10.1016/j.heliyon.2024.e27649 (PMC10951585; doi:10.1016/j.heliyon.2024.e27649)
Supplement: Multimedia component 1 [file mmc1.xlsx]

## Sheet: Sheet1
POSITIVE	Authors	Country	Study sample size	Market sement of focus	Quality	Health and safety	Economic	Ethical	Social	Average score per study
PERCEPTIONS
	*Verberke et al (2015a)	Belgium	180	Flanders	2.85	3.08	3.31	3.51	.	3.1875
	Gomez-Luciano et al, (2019)	UK	180	None	2.57	3.18	2.57	3.08	.	2.85
	Gomez-Luciano et al, (2019)	Spain	200	None	2.36	2.93	2.65	2.99	.	2.7325
	Gomez-Luciano et al, (2019)	Brazil	216	None	2.41	3.04	2.4	3	.	2.7125
	Gomez-Luciano et al, (2019)	Dominican Republic	133	None	2.65	3.03	2.86	2.81	.	2.8375
	Mancinia and Antonioli (2019)	Italy	525	None	2.83	3.19	3.36	3.56	.	3.235
	Bryant and Dillard, (2019)	USA	480	None	3.27	3.5	.	3.98	3.7	3.6125
	Weinrich et al, (2020)	Germany	713	None	2.51	2.96	3.1	3.55	.	3.03
	Dupont and Fiebelkorn (2020)	Germany	718	Young people	1.72	.	.	2.59	.	2.155
	Verberke et al, (2021)	Belgium	398	Flanders	.	2.37	3.19	3.29	2.93	2.945
	*Cornelissen (2022)	Netherlands	288	None	2.89	2.74	.	3.24	3.49	3.09
	Faletar and Cerjak (2022)	Croatia	411	None	2.97	2.94	2.78	3.23	.	2.98
	*Krings (2022)	Canada	312	Omnivores	.	3.69	.	3.32	3.75	3.58667
	*Leung et al, (2023)	Singapore	948	None	3.16	3.29	.	3.46	3.35	3.315
	Baybars et al, (2023)	Turkey	417	None	1.85	2.3	2.17	2.82	.	2.285
	Owokorinan et al. (2023)	Nigeria	233	None	.	3.04	2.93	3.21	.	3.06
	*Chong et al (2023)	Singapore	948	None	3.14	3.37	.	3.72	3.57	3.45
	*Ankiel et al. (2023)	Poland	418	None	3	3.54	.	3.5	4.07	3.5275
	Dempsey & Bryant (2020)	China	1020	None	3.15	3.51	.	3.29	3.84	3.4475
	Morais-da-Silva et al. (2023)	Brazil	35	Food experts	.	4	3.63	.	3.31	3.64667
	Morais-da-Silva et al. (2023)	Europe	56	None	.	3.29	3.31	.	3.35	3.31667
	Morais-da-Silva et al. (2023)	USA	45	None	.	3.6	3.83	.	3.45	3.62667
	Quevedo-Silva et al., (2023)	Brazil	304	None	3.58	3.32	.	3.26	.	3.38667
NEGATIVE	Authors	Country	Study sample size	Market sement of focus	Quality	Health and safety	Economic	Ethical	Social	Average score per study
PERCEPTIONS	Verberke et al, (2015a)	Belgium	180	Flanders	2.85	3.08	2.37	3.51	3.27	3.016
	Weinrich et al, (2020)	Germany	713	None	.	.	3.67	3.2	.	3.435
	Bryant and Dillard (2020)	USA	480	None	2.38	2.15	2.7	2.4	.	2.4075
	Dupont and Fiebelkom (2020)	Germany	718	Young poeple	.	2.41	.	1.9	3.06	2.45667
	Wilks et al, (2021)	USA	904	None	3.56	3.11	.	.	.	3.335
	Verberke et al, (2021)	Belgium	398	Falnders	3.56	3.47	.	3.32	2.96	3.3275
	Faletar and Cerjak (2022)	Croatia	411	None	-	1.66	3.17	2.63	2.82	2.57
	Tsvakirai et al, (2023)	South Africa	658	None	3.47	3.15	3.3	2.99	2.23	3.028
	Owokoniran et al (2023)	Nigeria	233	None	.	3.16	3.32	3.39	3.28	3.2875
	*Chong et al (2023)	Songapore	948	None	3.69	3.76	3.72	3.66	.	3.7075
	Ankiel et al. (2023)	Poland	418	None	3.4	2.3	3.6	2.25	3.7	3.05
	Dempsey & Bryant (2020)	China	1020	Food experts	.	.	2.65	4.06	3.69	3.46667
	Morais-da-Silva et al. (2023)	Brazil	35	None	.	.	3.34	.	.	3.34
	Morais-da-Silva et al. (2023)	Europe	56	None	.	.	3.43	.	.	3.43
	Morais-da-Silva et al. (2023)	USA	45	None	.	.	3.95	.	.	3.95
	Quevedo-Silva et al., (2023)	Brazil	304	None	.	.	3.56	.	.	3.56
